# Supplementary material for: Stability of Poly[Ni(Salen)]-Based Electrodes in the Presence of Halide Impurities: Coordination and Redox Contributions
Source: Int J Mol Sci. 2026 Feb 13;27(4):1816. doi: 10.3390/ijms27041816 (PMC12941359; doi:10.3390/ijms27041816)
Supplement: Supplementary file 1 [file ijms-27-01816-s001.zip]

Archive with 1 entries (1 files):
- ijms-4094522-supplementary.pdf
